# Supplementary material for: A data set of bloodstain patterns for teaching and research in bloodstain pattern analysis: Impact beating spatters
Source: Data Brief. 2018 Mar 3;18:648–54. doi: 10.1016/j.dib.2018.02.070 (PMC5996142; doi:10.1016/j.dib.2018.02.070)
Supplement: Supplementary file 2 — Supplementary material [file mmc2.zip]

Archive with 93 entries (62 files):
- C1/
- C10/
- C10/C10.jpg
- C10/C10.txt
- C11/
- C11/C11.jpg
- C11/C11.txt
- C12/
- C12/C12.jpg
- C12/C12.txt
- C1/C1.jpg
- C1/C1.txt
- C2/
- C2/C2.jpg
- C2/C2.txt
- C3/
- C3/C3.jpg
- C3/C3.txt
- C4/
- C4/C4.jpg
- C4/C4.txt
- C5/
- C5/C5.jpg
- C5/C5.txt
- C6/
- C6/C6.jpg
- C6/C6.txt
- C7/
- C7/C7.jpg
- C7/C7.txt
- C8/
- C8/C8.jpg
- C8/C8.txt
- C9/
- C9/C9.jpg
- C9/C9.txt
- HP_0/
- HP_0/HP_0.jpg
- HP_0/HP_0.txt
- HP_1/
- HP_10/
- HP_10/HP_10.jpg
- HP_10/HP_10.txt
- HP_11/
- HP_11/HP_11.jpg
- HP_11/HP_11.txt
- HP_12/
- HP_12/HP_12.jpg
- HP_12/HP_12.txt
- HP_13/
- HP_13/HP_13.jpg
- HP_13/HP_13.txt
- HP_14/
- HP_14/HP_14.jpg
- HP_14/HP_14.txt
- HP_15/
- HP_15/HP_15.jpg
- HP_15/HP_15.txt
- HP_16/
- HP_16/HP_16.jpg
- HP_16/HP_16.txt
- HP_17/
- HP_17/HP_17.jpg
- HP_17/HP_17.txt
- HP_18/
- HP_18/HP_18.jpg
- HP_18/HP_18.txt
- HP_1/HP_1.jpg
- HP_1/HP_1.txt
- HP_2/
- HP_2/HP_2.jpg
- HP_2/HP_2.txt
- HP_3/
- HP_3/HP_3.jpg
- HP_3/HP_3.txt
- HP_4/
- HP_4/HP_4.jpg
- HP_4/HP_4.txt
- HP_5/
- HP_5/HP_5.jpg
- HP_5/HP_5.txt
- HP_6/
- HP_6/HP_6.jpg
- HP_6/HP_6.txt
- HP_7/
- HP_7/HP_7.jpg
- HP_7/HP_7.txt
- HP_8/
- HP_8/HP_8.jpg
- HP_8/HP_8.txt
- HP_9/
- HP_9/HP_9.jpg
- HP_9/HP_9.txt
