# Supplementary material for: A data set of bloodstain patterns for teaching and research in bloodstain pattern analysis: Impact beating spatters
Source: Data Brief. 2018 Mar 3;18:648–54. doi: 10.1016/j.dib.2018.02.070 (PMC5996142; doi:10.1016/j.dib.2018.02.070)
Supplement: Supplementary file 2 — Supplementary material [file mmc2.zip › C10/C10.txt]

April 1 - 2016
Sliding Cylinder Experiments
Designed by: D. Attinger & S. Kim
Performed by: S. Kim
Image Scale: 600 dpi

Environmental conditions:
Room Temp=20 C ± 1 C
Room Humidity=26.3 % ± 5 %

Blood Properties: Swine blood with heparin anti-coagulant, drawn April 1, 2016
Hematocrit=39% +/-1%
Blood Volume= 1 ml ± 0.2 ml
Blood supply = pool 

Test Rig Parameters:
Height between both cylinders: 30 cm

*All coordinate measurements are taken from the lower left corner of the room
Blood origin:
x_o=123.6 cm
y_o=95.8 cm
z_o=83.1 cm

Target: Ucreate premium poster board, smooth side
Target position: vertical
target lower left corner:
x_t=4.0 cm
y_t=41.68 cm
z_t=100.64 cm
