# Supplementary material for: A data set of bloodstain patterns for teaching and research in bloodstain pattern analysis: Impact beating spatters
Source: Data Brief. 2018 Mar 3;18:648–54. doi: 10.1016/j.dib.2018.02.070 (PMC5996142; doi:10.1016/j.dib.2018.02.070)
Supplement: Supplementary file 3 — Supplementary material [file mmc3.zip]

Archive with 90 entries (60 files):
- HP_19/
- HP_19/HP_19.jpg
- HP_19/HP_19.txt
- HP_20/
- HP_20/HP_20.jpg
- HP_20/HP_20.txt
- HP_21/
- HP_21/HP_21.jpg
- HP_21/HP_21.txt
- HP_22/
- HP_22/HP_22.jpg
- HP_22/HP_22.txt
- HP_23/
- HP_23/HP_23.jpg
- HP_23/HP_23.txt
- HP_24/
- HP_24/HP_24.jpg
- HP_24/HP_24.txt
- HP_25/
- HP_25/HP_25.jpg
- HP_25/HP_25.txt
- HP_26/
- HP_26/HP_26.jpg
- HP_26/HP_26.txt
- HP_27/
- HP_27/HP_27.jpg
- HP_27/HP_27.txt
- HP_28/
- HP_28/HP_28.jpg
- HP_28/HP_28.txt
- HP_29/
- HP_29/HP_29.jpg
- HP_29/HP_29.txt
- HP_30/
- HP_30/HP_30.jpg
- HP_30/HP_30.txt
- HP_31/
- HP_31/HP_31.jpg
- HP_31/HP_31.txt
- HP_32/
- HP_32/HP_32.jpg
- HP_32/HP_32.txt
- HP_33/
- HP_33/HP_33.jpg
- HP_33/HP_33.txt
- HP_34/
- HP_34/HP_34.jpg
- HP_34/HP_34.txt
- HP_50/
- HP_50/HP_50.jpg
- HP_50/HP_50.txt
- HP_51/
- HP_51/HP_51.jpg
- HP_51/HP_51.txt
- HP_52/
- HP_52/HP_52.jpg
- HP_52/HP_52.txt
- HP_53/
- HP_53/HP_53.jpg
- HP_53/HP_53.txt
- HP_54/
- HP_54/HP_54.jpg
- HP_54/HP_54.txt
- HP_55/
- HP_55/HP_55.jpg
- HP_55/HP_55.txt
- HP_56/
- HP_56/HP_56.jpg
- HP_56/HP_56.txt
- HP_57/
- HP_57/HP_57.jpg
- HP_57/HP_57.txt
- HP_58/
- HP_58/HP_58.jpg
- HP_58/HP_58.txt
- HP_59/
- HP_59/HP_59.jpg
- HP_59/HP_59.txt
- HP_60/
- HP_60/HP_60.jpg
- HP_60/HP_60.txt
- HP_61/
- HP_61/HP_61.jpg
- HP_61/HP_61.txt
- HP_62/
- HP_62/HP_62.jpg
- HP_62/HP_62.txt
- HP_63/
- HP_63/HP_63.jpg
- HP_63/HP_63.txt
