# Supplementary material for: A data set of bloodstain patterns for teaching and research in bloodstain pattern analysis: Impact beating spatters
Source: Data Brief. 2018 Mar 3;18:648–54. doi: 10.1016/j.dib.2018.02.070 (PMC5996142; doi:10.1016/j.dib.2018.02.070)
Supplement: Supplementary file 3 — Supplementary material [file mmc3.zip › HP_20/HP_20.txt]

April 12 - 2017
Hockey Puck & Dowel Rig Experiment
Designed by: D. Attinger & J. Polansky
Performed by: J. Polansky
Image Scale: 600 dpi (236.2 pixel/cm)

Environmental conditions:
Room Temp=24.5 C ± 1 C
Room Humidity=24.7 % ± 5 %

Blood Properties: Swine blood with heparin anti-coagulant, drawn April 11, 2017
Hematocrit=36% ± 1 %
Blood Volume= 1 ml ± 0.2 ml
Blood supply = pool 

Test Rig Parameters:
Dowel height station: 2
Dowel Angle: 21 deg
# of Rubber Bungees: 1
Moment arm: 26 cm

*All coordinate measurements are taken from the lower left corner of the room
Blood origin:
x_o=197.5 cm
y_o=100.0 cm
z_o=82.5 cm

Target: Ucreate premium poster board, smooth side
Target position: vertical
target lower left corner:
x_t=7.5 cm
y_t=38.5 cm
z_t=55.5 cm
