# Supplementary material for: A data set of bloodstain patterns for teaching and research in bloodstain pattern analysis: Impact beating spatters
Source: Data Brief. 2018 Mar 3;18:648–54. doi: 10.1016/j.dib.2018.02.070 (PMC5996142; doi:10.1016/j.dib.2018.02.070)
Supplement: Supplementary file 3 — Supplementary material [file mmc3.zip › HP_58/HP_58.txt]

October 19 - 2017
Hockey Puck & Dowel Rig Experiment
Designed by: D. Attinger
Performed by: D. Attinger
Image Scale: 600 dpi (236.2 pixel/cm)

Environmental conditions:
Room Temp=23 C ± 1 C
Room Humidity=43 % ± 5 %

Blood Properties: Swine blood with heparin anti-coagulant, drawn October 18, 2017
Hematocrit=42.5% ± 1 %
Blood Volume= 1 ml ± 0.2 ml
Blood supply = pool

Test Rig Parameters:
Dowel height station: 3
Dowel Angle: 25 deg
# of Rubber Bungees: 1
Moment arm: 26 cm

*All coordinate measurements are taken from the lower left corner of the room
Blood origin:
x_o=64.0 cm
y_o=97.0 cm
z_o=155.1 cm

Target: butcher paper
Target position: vertical
target lower left corner:
x_p=4.0 cm
y_p=66.0 cm
z_p=110.0 cm
